# Supplementary material for: Histocompatibility Minor 13 (HM13), targeted by miR-760, exerts oncogenic role in breast cancer by suppressing autophagy and activating PI3K-AKT-mTOR pathway
Source: Cell Death Dis. 2022 Sep 25;13(8):728. doi: 10.1038/s41419-022-05154-4 (PMC9509374; doi:10.1038/s41419-022-05154-4)
Supplement: Supplementary file 11 — Table S2 [file 41419_2022_5154_MOESM11_ESM.xlsx]

## Sheet: Sheet1
Quantification
SUM1315
		si-NC			si-HM13			si+IGF-1
	Day 1	0.269	0.268	0.259	0.275	0.29	0.28	0.325	0.317	0.305
	Day 2	0.393	0.364	0.368	0.403	0.399	0.38	0.398	0.404	0.416
	Day 3	0.62	0.596	0.591	0.461	0.441	0.447	0.586	0.611	0.611
	Day 4	1.11	1.145	1.083	0.647	0.667	0.623	1.041	1.046	1.056
	Day 5	1.893	1.911	1.944	0.961	0.964	0.967	1.822	1.784	1.782
ZR-75-1
		si-NC			si-HM13			si+IGF-1
	Day 1	0.263	0.254	0.266	0.244	0.245	0.246	0.251	0.254	0.249
	Day 2	0.485	0.499	0.497	0.444	0.416	0.428	0.458	0.481	0.487
	Day 3	0.84	0.806	0.76	0.602	0.583	0.57	0.678	0.722	0.696
	Day 4	1.875	1.688	1.628	1.208	1.124	1.087	1.442	1.472	1.404
	Day 5	2.178	2.095	2.1	1.484	1.388	1.348	1.865	1.911	1.904
